# Supplementary material for: Identification and Distribution of Novel Cressdnaviruses and Circular Molecules in Four Penguin Species in South Georgia and the Antarctic Peninsula
Source: Viruses. 2020 Sep 16;12(9):1029. doi: 10.3390/v12091029 (PMC7551938; doi:10.3390/v12091029)
Supplement: Supplementary file 1 [file viruses-12-01029-s001.zip]

Archive with 5 entries (5 files):
- Supplementary_Data_1.xlsx
- Supplementary_Data_2.xlsx
- Supplementary_Table_S1.docx
- Supplementary_Table_S2.docx
- Supplementary_Table_S3.docx
