# Supplementary material for: Identification and Distribution of Novel Cressdnaviruses and Circular Molecules in Four Penguin Species in South Georgia and the Antarctic Peninsula
Source: Viruses. 2020 Sep 16;12(9):1029. doi: 10.3390/v12091029 (PMC7551938; doi:10.3390/v12091029)
Supplement: Supplementary file 1 [file viruses-12-01029-s001.zip › Supplementary_Data_1.xlsx]

## Sheet: Sample List
						Antarctic viral-like circular molecule (AntCM)												Rep-encoding AntCM			Antarctic (CRESS DNA) viruses (AntV)
Individual	Species	Colony	Region	Age	Date Collected	AntCM1_I	AntCM2_I	AntCM3_I	AntCM3_II	AntCM3_III	AntCM4_I	AntCM5_I	AntCM6_I	AntCM7_I	AntCM8_I	AntCM8_II	AntCM9_I	AntCM10_I	AntCM11_I	AntCM12_I	AntV1_I	AntV1_II	AntV2_I	AntV3_I	AntV3_II	AntV3_III	AntV3_IV	AntV3_V	AntV4_I	AntV4_II	AntV5_I	AntV6_I
APBOOTsw001Ad	Adelie	BoothIs	CWAP	Adult	2016-01-07																											Positive
APBOOTsw001Ch	Adelie	BoothIs	CWAP	Chick	2016-01-07																											Positive
APBOOTsw002Ad	Adelie	BoothIs	CWAP	Adult	2016-01-07
APKINNsw001Ad	Adelie	KinnesCove	NEAP	Adult	2015-12-27
APKINNsw001Ch	Adelie	KinnesCove	NEAP	Chick	2015-12-27
APKINNsw002Ad	Adelie	KinnesCove	NEAP	Adult	2015-12-27
APKINNsw002Ch	Adelie	KinnesCove	NEAP	Chick	2015-12-27
APKINNsw003Ad	Adelie	KinnesCove	NEAP	Adult	2015-12-27
APKINNsw003Ch	Adelie	KinnesCove	NEAP	Chick	2015-12-27
APKINNsw004Ad	Adelie	KinnesCove	NEAP	Adult	2015-12-27
APKINNsw004Ch	Adelie	KinnesCove	NEAP	Chick	2015-12-27
APKINNsw005Ad	Adelie	KinnesCove	NEAP	Adult	2015-12-27
APKINNsw005Ch	Adelie	KinnesCove	NEAP	Chick	2015-12-27
APKINNswBlackAd	Adelie	KinnesCove	NEAP	Adult	2015-12-27
APKINNswLeu_Bl_Ch1	Adelie	KinnesCove	NEAP	Chick	2015-12-27
APKINNswLeu_Bl_Ch2	Adelie	KinnesCove	NEAP	Chick	2015-12-27
APKINNswLeuAd	Adelie	KinnesCove	NEAP	Adult	2015-12-27
CPBAILsw001Ad	Chinstrap	BailyHead	DeceptionIs	Adult	2015-12-29						Positive	Positive	Positive		Positive
CPBAILsw001Ch	Chinstrap	BailyHead	DeceptionIs	Chick	2015-12-29								Positive
CPBAILsw002Ad	Chinstrap	BailyHead	DeceptionIs	Adult	2015-12-29	Positive		Positive			Positive	Positive	Positive
CPBAILsw002Ch	Chinstrap	BailyHead	DeceptionIs	Chick	2015-12-29								Positive
CPBAILsw003Ad	Chinstrap	BailyHead	DeceptionIs	Adult	2015-12-29							Positive	Positive
CPBAILsw003Ch	Chinstrap	BailyHead	DeceptionIs	Chick	2015-12-29								Positive
CPBAILsw004Ad	Chinstrap	BailyHead	DeceptionIs	Adult	2015-12-29						Positive		Positive
CPBAILsw004Ch	Chinstrap	BailyHead	DeceptionIs	Chick	2015-12-29								Positive
CPBAILsw005Ad	Chinstrap	BailyHead	DeceptionIs	Adult	2015-12-29				Positive			Positive	Positive
CPBAILsw005Ch	Chinstrap	BailyHead	DeceptionIs	Chick	2015-12-29								Positive
CPBOOTsw001Ad	Chinstrap	BoothIs	CWAP	Adult	2016-01-07
CPBOOTsw001Ch	Chinstrap	BoothIs	CWAP	Chick	2016-01-07
CPBOOTsw002Ad	Chinstrap	BoothIs	CWAP	Adult	2016-01-07											Pos x 2
CPBOOTsw002Ch	Chinstrap	BoothIs	CWAP	Chick	2016-01-07
CPBOOTsw003Ad	Chinstrap	BoothIs	CWAP	Adult	2016-01-07
CPBOOTsw003Ch	Chinstrap	BoothIs	CWAP	Chick	2016-01-07
CPGEORsw001Ad	Chinstrap	GeorgesPoint	CWAP	Adult	2016-01-06																Positive
CPGEORsw001Ch	Chinstrap	GeorgesPoint	CWAP	Chick	2016-01-06
CPGEORsw002Ad	Chinstrap	GeorgesPoint	CWAP	Adult	2016-01-06																Positive
CPGEORsw002Ch	Chinstrap	GeorgesPoint	CWAP	Chick	2016-01-06
CPGEORsw003Ad	Chinstrap	GeorgesPoint	CWAP	Adult	2016-01-06																	Positive
CPGEORsw003Ch	Chinstrap	GeorgesPoint	CWAP	Chick	2016-01-06																	Positive
CPHALFsw001Ad	Chinstrap	HalfMoonIs	SouthShetland	Adult	2016-01-03		Positive	Positive				Positive					Positive
CPHALFsw002Ad	Chinstrap	HalfMoonIs	SouthShetland	Adult	2016-01-03							Positive					Positive
CPHALFsw003Ad	Chinstrap	HalfMoonIs	SouthShetland	Adult	2016-01-03			Positive			Positive	Positive		Positive						Positive								Positive
CPHALFsw004Ad	Chinstrap	HalfMoonIs	SouthShetland	Adult	2016-01-03			Positive			Positive			Positive						Positive				Positive
CPHALFsw005Ad	Chinstrap	HalfMoonIs	SouthShetland	Adult	2016-01-03					Positive		Positive							Positive						Pos x 2
CPHALFsw006Ad	Chinstrap	HalfMoonIs	SouthShetland	Adult	2016-01-03
CPHALFsw007Ad	Chinstrap	HalfMoonIs	SouthShetland	Adult	2016-01-03
CPHALFsw008Ad	Chinstrap	HalfMoonIs	SouthShetland	Adult	2016-01-03			Positive			Positive	Positive						Positive		Positive
CPHALFsw009Ad	Chinstrap	HalfMoonIs	SouthShetland	Adult	2016-01-03					Positive	Positive	Positive								Positive
CPHALFsw010Ad	Chinstrap	HalfMoonIs	SouthShetland	Adult	2016-01-03					Positive	Positive	Positive		Positive				Positive		Positive
GPBOOTsw001Ad	Gentoo	BoothIs	CWAP	Adult	2016-01-17
GPBOOTsw001Ch	Gentoo	BoothIs	CWAP	Chick	2016-01-17
GPBOOTsw002Ad	Gentoo	BoothIs	CWAP	Adult	2016-01-17
GPBOOTsw002Ch	Gentoo	BoothIs	CWAP	Chick	2016-01-17
GPBOOTsw003Ad	Gentoo	BoothIs	CWAP	Adult	2016-01-17											Positive
GPBOOTsw003Ch	Gentoo	BoothIs	CWAP	Chick	2016-01-17
GPGEORsw001Ad	Gentoo	GeorgesPoint	CWAP	Adult	2016-01-06
GPGEORsw001Ch	Gentoo	GeorgesPoint	CWAP	Chick	2016-01-06
GPGEORsw002Ad	Gentoo	GeorgesPoint	CWAP	Adult	2016-01-06
GPGEORsw002Ch	Gentoo	GeorgesPoint	CWAP	Chick	2016-01-06
GPGEORsw003Ad	Gentoo	GeorgesPoint	CWAP	Adult	2016-01-06
GPGEORsw003Ch	Gentoo	GeorgesPoint	CWAP	Chick	2016-01-06
GPMOOTsw001Ad	Gentoo	MootPoint	CWAP	Adult	2016-01-08
GPMOOTsw001Ch	Gentoo	MootPoint	CWAP	Chick	2016-01-08
GPMOOTsw002Ad	Gentoo	MootPoint	CWAP	Adult	2016-01-08
GPMOOTsw003Ad	Gentoo	MootPoint	CWAP	Adult	2016-01-08
GPMOOTsw004Ad	Gentoo	MootPoint	CWAP	Adult	2016-01-08
GPYANKsw001Ad	Gentoo	YankeeHarbor	SouthShetland	Adult	2015-12-29																		Positive
GPYANKsw001Ch	Gentoo	YankeeHarbor	SouthShetland	Chick	2015-12-29																		Positive
GPYANKsw002Ad	Gentoo	YankeeHarbor	SouthShetland	Adult	2015-12-29																		Positive
GPYANKsw002Ch	Gentoo	YankeeHarbor	SouthShetland	Chick	2015-12-29
GPYANKsw003Ad	Gentoo	YankeeHarbor	SouthShetland	Adult	2015-12-29																		Positive
GPYANKsw003Ch	Gentoo	YankeeHarbor	SouthShetland	Chick	2015-12-29
GPYANKsw004Ad	Gentoo	YankeeHarbor	SouthShetland	Adult	2015-12-29																		Positive
GPYANKsw005Ad	Gentoo	YankeeHarbor	SouthShetland	Adult	2015-12-29
GPYANKsw007Ad	Gentoo	YankeeHarbor	SouthShetland	Adult	2015-12-29
KPSTAsw001Ad	King	StAndrews	SouthGeorgia	Adult	2015-12-22																								Positive		Positive
KPSTAsw002Ad	King	StAndrews	SouthGeorgia	Adult	2015-12-22																								Positive		Positive
KPSTAsw003Ad	King	StAndrews	SouthGeorgia	Adult	2015-12-22
KPSTAsw004Ad	King	StAndrews	SouthGeorgia	Adult	2015-12-22																									Positive	Positive
KPSTAsw005Ad	King	StAndrews	SouthGeorgia	Adult	2015-12-22
KPSTAsw006Ad	King	StAndrews	SouthGeorgia	Adult	2015-12-22
KPSTAsw007Ad	King	StAndrews	SouthGeorgia	Adult	2015-12-22
KPSTAsw008Ad	King	StAndrews	SouthGeorgia	Adult	2015-12-22																								Positive		Positive
KPSTAsw009Ad	King	StAndrews	SouthGeorgia	Adult	2015-12-22																								Positive		Positive
KPSTAsw010Ad	King	StAndrews	SouthGeorgia	Adult	2015-12-22																					Positive			Positive
KPSTAsw011Ch	King	StAndrews	SouthGeorgia	Chick	2015-12-22
KPSTAsw012Ch	King	StAndrews	SouthGeorgia	Chick	2015-12-22
KPSTAsw013Ch	King	StAndrews	SouthGeorgia	Chick	2015-12-22
KPSTAsw014Ch	King	StAndrews	SouthGeorgia	Chick	2015-12-22																					Positive				Positive
KPSTAsw015Ch	King	StAndrews	SouthGeorgia	Chick	2015-12-22																						Positive			Positive
KPSTAsw016Ch	King	StAndrews	SouthGeorgia	Chick	2015-12-22																					Positive				Positive
KPSTAsw017Ch	King	StAndrews	SouthGeorgia	Chick	2015-12-22																									Positive
KPSTAsw018Ch	King	StAndrews	SouthGeorgia	Chick	2015-12-22																					Positive				Positive	Positive
KPSTAsw019Ch	King	StAndrews	SouthGeorgia	Chick	2015-12-22																					Positive				Positive
KPSTAsw020Ch	King	StAndrews	SouthGeorgia	Chick	2015-12-22																										Positive

## Sheet: Key
Sample Key
KP = King Penguin
GP = Gentoo Penguin
CP = Chinstrap Penguin
AP = Adelie Penguin
Site names are 3-4 characters
STA = St Andrews Bay (South Georgia)
KINN = Kinnes Cove (Northern Antarctic Peninsula)
BOOT = Booth Island (Western Antarctic Peninsula)
BAIL = Baily Head (Deception Island)
GEOR = George's Point (Western Antarctic Peninsula)
HALF = Half Moon Island (South Shetland Islands)
MOOT = Moot Point (Western Antarctic Peninsula)
YANK = Yankee Harbor (South Shetland Islands)
sw = denotes this sample type is a swab
All swabs are numbered with three digits (some exceptions for Kinnes Cove)
	NOTE: At Kinnes Cove, we found a Leucistic Adelie penguin (atypical coloration) breeding with a normal black/white penguin, with 2 offspring. We swabbed these 4 individuals as a family out of interest for genetic analysis.
	LeuAd is the Leucistic adult (possibly female) BlackAd is the normally-pigmented partner. Leu_Bl_Ch1 and Ch2 are the two offspring of this pair.
Ad = Adult
Ch = Chick
