# Supplementary material for: Identification and Distribution of Novel Cressdnaviruses and Circular Molecules in Four Penguin Species in South Georgia and the Antarctic Peninsula
Source: Viruses. 2020 Sep 16;12(9):1029. doi: 10.3390/v12091029 (PMC7551938; doi:10.3390/v12091029)
Supplement: Supplementary file 1 [file viruses-12-01029-s001.zip › Supplementary_Data_2.xlsx]

## Sheet: Species_genotype
Accession	Virus /circular molecule	Genotype	Isolate	Sample ID	Location	host
MT196226	AntCM1	I	CPBA_151_2A	CPBAILsw002Ad	Antarctica: Baily Head, Deception Island	Pygoscelis antarcticus	100.001
MT196247	AntV1	I	CPG_1556_1A	CPGEORsw001Ad	Antarctica: Georges Point, West Antarctic peninsula	Pygoscelis antarcticus	59.301	100.001
MT196248	AntV1	I	CPG_1556_2A	CPGEORsw002Ad	Antarctica: Georges Point, West Antarctic peninsula	Pygoscelis antarcticus	59.301	99.901	100.001
MT196249	AntV1	II	CPG_1556_3A	CPGEORsw003Ad	Antarctica: Georges Point, West Antarctic peninsula	Pygoscelis antarcticus	59.901	97.201	97.301	100.001
MT196250	AntV1	II	CPG_1556_3CH	CPGEORsw003Ch	Antarctica: Georges Point, West Antarctic peninsula	Pygoscelis antarcticus	59.401	97.501	97.601	99.401	100.001
MT196251	AntCM2	I	CPH_276_1A	CPHALFsw001Ad	Antarctica: Half Moon Island, SouthShetland	Pygoscelis antarcticus	59.301	61.401	61.301	62.001	62.201	100.001
MT196286	AntCM10	I	CPHALF_SW0008AD_4775_FG	CPHALFsw008Ad	Antarctica: Half Moon Island, SouthShetland	Pygoscelis antarcticus	59.101	56.001	56.601	55.601	55.301	64.901	100.001
MT196287	AntCM10	I	CPHALF_SW010AD_4775_FG	CPHALFsw010Ad	Antarctica: Half Moon Island, SouthShetland	Pygoscelis antarcticus	65.101	59.601	59.301	59.601	59.001	67.501	98.101	100.001
MT196284	AntCM9	I	CPHALF_SW001AD_3202_FG	CPHALFsw001Ad	Antarctica: Half Moon Island, SouthShetland	Pygoscelis antarcticus	59.201	55.401	55.301	55.001	55.901	63.601	58.101	57.601	100.001
MT196285	AntCM9	I	CPHALF_SW002AD_3202_FG	CPHALFsw002Ad	Antarctica: Half Moon Island, SouthShetland	Pygoscelis antarcticus	58.801	55.301	55.101	56.901	56.601	63.301	57.601	57.801	99.801	100.001
MT196252	AntV3	I	CPH_738_4A	CPHALFsw004Ad	Antarctica: Half Moon Island, SouthShetland	Pygoscelis antarcticus	56.901	57.501	56.401	57.901	57.601	60.001	59.901	63.801	56.001	56.001	100.001
MT196253	AntV3	II	CPH_738_5A	CPHALFsw005Ad	Antarctica: Half Moon Island, SouthShetland	Pygoscelis antarcticus	58.401	56.601	56.701	58.101	56.301	58.901	61.101	63.401	57.201	56.701	89.701	100.001
MT196261	AntV3	II	CPH_990_5A	CPHALFsw005Ad	Antarctica: Half Moon Island, SouthShetland	Pygoscelis antarcticus	58.401	56.601	56.601	58.001	56.301	59.201	61.901	63.601	57.101	56.601	89.501	99.901	100.001
MT196294	AntV3	III	KP_150_10A	KPSTAsw010Ad	Antarctica: St. Andrews, South Georgia	Aptenodytes patagonicus	57.801	57.401	57.401	58.801	58.601	60.301	59.901	64.001	57.901	55.401	88.701	86.001	85.901	100.001
MT196299	AntV3	III	KP_150_19ch	KPSTAsw019Ch	Antarctica: St. Andrews, South Georgia	Aptenodytes patagonicus	57.701	57.401	57.401	58.801	58.601	60.001	59.901	64.101	57.701	55.801	88.701	86.001	85.901	99.901	100.001
MT196295	AntV3	III	KP_150_14ch	KPSTAsw014Ch	Antarctica: St. Andrews, South Georgia	Aptenodytes patagonicus	56.701	57.501	57.501	58.301	58.401	59.901	59.301	64.001	57.701	55.601	88.301	86.101	86.001	99.701	99.701	100.001
MT196297	AntV3	III	KP_150_16ch	KPSTAsw016Ch	Antarctica: St. Andrews, South Georgia	Aptenodytes patagonicus	57.701	57.501	57.501	58.901	58.701	60.001	59.701	64.201	57.901	55.701	88.801	86.101	86.001	99.901	99.901	99.801	100.001
MT196298	AntV3	III	KP_150_18ch	KPSTAsw018Ch	Antarctica: St. Andrews, South Georgia	Aptenodytes patagonicus	57.801	57.401	57.401	58.501	58.601	60.001	59.701	63.801	58.001	55.601	88.701	86.101	86.101	99.801	99.801	99.601	99.801	100.001
MT196296	AntV3	IV	KP_150_15h	KPSTAsw015Ch	Antarctica: St. Andrews, South Georgia	Aptenodytes patagonicus	56.601	57.201	57.101	57.401	57.201	60.501	59.201	63.901	56.501	57.001	88.801	85.901	85.801	94.501	94.501	94.301	94.501	94.501	100.001
MT196279	AntV3	V	CPH_2293_3A	CPHALFsw003Ad	Antarctica: Half Moon Island, SouthShetland	Pygoscelis antarcticus	56.101	55.801	56.201	57.501	56.001	60.201	57.701	61.301	56.401	55.501	84.001	83.701	83.701	82.601	82.701	82.501	82.701	82.601	82.501	100.001
MT196300	AntV4	I	KP_556_1A	KPSTAsw001Ad	Antarctica: St. Andrews, South Georgia	Aptenodytes patagonicus	55.701	57.401	57.601	59.501	59.201	60.301	61.401	63.101	54.101	54.201	68.101	68.901	68.901	68.101	68.201	68.101	68.201	68.101	68.401	69.801	100.001
MT196308	AntV4	I	KP_667_2A	KPSTAsw002Ad	Antarctica: St. Andrews, South Georgia	Aptenodytes patagonicus	55.301	57.601	57.801	59.201	56.401	60.501	61.501	63.701	54.501	54.601	68.001	68.901	68.901	68.201	68.201	68.201	68.201	68.201	68.401	69.801	99.701	100.001
MT196309	AntV4	I	KP_667_8A	KPSTAsw008Ad	Antarctica: St. Andrews, South Georgia	Aptenodytes patagonicus	54.901	57.201	57.501	59.201	58.901	60.201	61.401	63.701	54.401	54.401	68.101	69.001	68.901	68.301	68.301	68.201	68.301	68.301	68.401	69.801	99.701	99.801	100.001
MT196310	AntV4	I	KP_667_9A	KPSTAsw009Ad	Antarctica: St. Andrews, South Georgia	Aptenodytes patagonicus	55.201	56.801	57.001	58.801	58.001	60.301	61.601	63.301	54.201	53.201	68.101	69.001	69.001	68.501	68.501	68.201	68.501	68.501	68.601	69.801	99.601	99.701	99.801	100.001
MT196311	AntV4	I	KP_667_10A	KPSTAsw010Ad	Antarctica: St. Andrews, South Georgia	Aptenodytes patagonicus	55.001	57.401	57.601	59.401	59.101	60.301	61.301	63.401	54.201	54.201	68.101	68.901	68.901	68.201	68.201	68.201	68.301	68.201	68.401	69.801	99.701	99.801	99.901	99.801	100.001
MT196301	AntV4	II	KP_556_4A	KPSTAsw004Ad	Antarctica: St. Andrews, South Georgia	Aptenodytes patagonicus	57.401	57.101	56.701	57.001	57.101	59.401	60.401	63.201	54.101	54.001	66.601	67.501	67.501	67.401	67.301	67.201	67.401	67.401	67.501	68.101	90.801	90.701	90.601	90.101	90.701	100.001
MT196302	AntV4	II	KP_556_14ch	KPSTAsw014Ch	Antarctica: St. Andrews, South Georgia	Aptenodytes patagonicus	56.701	56.701	55.901	57.001	56.901	59.501	59.701	62.901	54.701	54.801	66.401	67.301	67.301	67.101	67.101	67.001	67.201	67.101	67.301	67.901	90.301	90.201	90.101	89.701	89.701	99.201	100.001
MT196303	AntV4	II	KP_556_15ch	KPSTAsw015Ch	Antarctica: St. Andrews, South Georgia	Aptenodytes patagonicus	56.701	56.701	55.901	57.001	56.901	59.501	59.701	62.901	54.701	54.801	66.401	67.301	67.301	67.101	67.101	67.001	67.201	67.101	67.301	67.901	90.301	90.201	90.101	89.701	89.701	99.201	100.001	100.001
MT196304	AntV4	II	KP_556_16ch	KPSTAsw016Ch	Antarctica: St. Andrews, South Georgia	Aptenodytes patagonicus	56.901	55.801	55.901	56.501	56.201	59.001	60.101	62.801	53.901	54.001	66.501	67.401	67.401	67.101	67.101	67.201	67.201	67.101	67.301	68.201	91.001	90.801	90.801	90.301	90.801	99.501	99.201	99.201	100.001
MT196305	AntV4	II	KP_556_17ch	KPSTAsw017Ch	Antarctica: St. Andrews, South Georgia	Aptenodytes patagonicus	56.801	55.801	55.901	56.601	56.301	59.701	60.701	62.501	54.101	54.201	66.501	67.401	67.401	67.101	67.001	67.201	67.201	67.101	67.201	68.101	91.001	90.801	90.801	90.301	90.801	99.501	99.201	99.201	99.901	100.001
MT196307	AntV4	II	KP_556_19ch	KPSTAsw019Ch	Antarctica: St. Andrews, South Georgia	Aptenodytes patagonicus	56.901	55.701	55.801	56.601	56.301	59.101	60.301	62.601	54.101	54.201	66.501	67.501	67.501	67.101	67.101	67.201	67.201	67.101	67.301	68.201	91.001	90.801	90.801	90.301	90.801	99.501	99.201	99.201	99.901	99.901	100.001
MT196306	AntV4	II	KP_556_18ch	KPSTAsw018Ch	Antarctica: St. Andrews, South Georgia	Aptenodytes patagonicus	56.801	55.801	55.901	56.401	57.101	59.701	60.601	63.001	54.001	54.101	66.501	67.501	67.501	67.101	67.001	67.201	67.201	67.101	67.201	68.101	90.901	90.801	90.701	90.201	90.801	99.401	99.301	99.301	99.901	99.901	99.901	100.001
MT196312	AntV5	I	KP_1756_1A	KPSTAsw001Ad	Antarctica: St. Andrews, South Georgia	Aptenodytes patagonicus	57.001	56.001	56.001	55.401	55.601	59.801	58.801	63.101	55.301	55.301	70.601	71.001	71.101	70.801	70.901	70.701	70.801	71.201	71.401	71.301	73.201	73.101	73.001	73.301	73.101	74.701	74.001	74.001	74.701	74.601	74.701	74.701	100.001
MT196313	AntV5	I	KP_1756_2a	KPSTAsw002Ad	Antarctica: St. Andrews, South Georgia	Aptenodytes patagonicus	56.901	56.501	56.501	56.501	55.801	58.601	59.301	63.401	55.501	55.601	70.601	71.001	71.201	70.901	71.001	70.801	70.901	71.201	71.401	71.501	73.301	73.301	73.201	73.701	73.201	75.001	74.101	74.101	75.001	74.701	74.801	74.801	99.801	100.001
MT196317	AntV5	I	KP_1756_18ch	KPSTAsw018Ch	Antarctica: St. Andrews, South Georgia	Aptenodytes patagonicus	56.801	55.901	55.801	55.301	55.201	58.601	59.001	63.201	55.301	55.301	70.601	71.001	71.201	70.801	70.901	70.701	70.801	71.101	71.101	71.501	73.301	73.301	73.201	73.701	73.201	75.001	74.101	74.101	75.001	74.701	74.801	74.801	99.801	99.901	100.001
MT196314	AntV5	I	KP_1756_4a	KPSTAsw004Ad	Antarctica: St. Andrews, South Georgia	Aptenodytes patagonicus	57.001	55.701	55.701	55.201	55.401	59.501	58.901	63.101	55.501	55.501	70.601	71.001	71.201	70.901	71.001	70.801	70.901	71.201	71.001	71.401	73.301	73.301	73.201	73.701	73.201	75.001	74.101	74.101	75.001	74.701	74.801	74.801	99.901	99.901	99.801	100.001
MT196316	AntV5	I	KP_1756_9A	KPSTAsw009Ad	Antarctica: St. Andrews, South Georgia	Aptenodytes patagonicus	56.901	55.801	55.701	55.201	55.501	59.601	58.901	63.101	55.701	55.801	70.701	71.101	71.201	70.901	71.001	70.801	70.901	71.201	71.001	71.501	73.301	73.301	73.201	73.701	73.201	75.001	74.101	74.101	75.001	74.701	74.801	74.801	99.801	99.901	99.801	99.901	100.001
MT196318	AntV5	I	KP_1756_20ch	KPSTAsw020Ch	Antarctica: St. Andrews, South Georgia	Aptenodytes patagonicus	56.901	55.601	55.501	55.101	55.301	59.501	59.101	63.301	55.501	55.601	70.801	71.201	71.401	71.101	71.201	71.001	71.101	71.501	71.201	71.601	73.401	72.801	73.301	73.701	73.401	75.001	74.101	74.101	75.101	74.801	74.801	74.901	99.701	99.901	99.901	99.901	99.901	100.001
MT196315	AntV5	I	KP_1756_8A	KPSTAsw008Ad	Antarctica: St. Andrews, South Georgia	Aptenodytes patagonicus	56.701	56.501	56.501	55.101	55.301	59.301	58.701	63.101	55.901	55.901	70.501	71.101	71.201	70.401	70.501	70.301	70.401	70.801	70.901	71.401	73.201	73.201	73.101	73.601	73.101	74.901	74.001	74.001	74.901	74.701	74.701	74.701	99.601	99.601	99.601	99.701	99.701	99.601	100.001
MT196283	AntCM11	I	CPH_7349_5A	CPHALFsw005Ad	Antarctica: Half Moon Island, SouthShetland	Pygoscelis antarcticus	59.301	55.201	55.301	54.801	56.101	62.701	55.401	57.301	53.801	53.301	57.601	59.001	58.801	58.701	58.601	58.401	58.701	58.701	59.001	59.701	56.801	57.801	56.701	56.801	57.301	58.901	57.801	57.801	57.501	57.401	57.201	57.901	56.901	56.401	56.401	56.901	56.901	56.401	56.401	100.001
MT196224	AntCM3	I	CPBA_128_2A	CPBAILsw002Ad	Antarctica: Baily Head, Deception Island	Pygoscelis antarcticus	56.701	56.901	56.901	56.101	56.401	61.601	57.601	60.101	55.101	55.501	58.001	55.401	54.901	55.701	57.801	57.301	57.701	57.401	55.801	57.301	56.301	56.101	56.101	57.101	57.201	56.601	56.201	56.201	56.201	56.201	56.201	56.201	57.001	57.401	57.401	57.101	57.201	57.401	57.401	56.801	100.001
MT196274	AntCM3	I	CPH_2162_4A	CPHALFsw004Ad	Antarctica: Half Moon Island, SouthShetland	Pygoscelis antarcticus	56.501	56.201	56.201	56.401	56.501	60.901	57.801	59.801	55.201	53.801	57.801	55.701	55.501	55.701	56.001	55.201	55.601	55.701	54.701	57.201	55.901	55.701	55.701	56.701	56.601	55.601	55.901	55.901	54.901	55.301	55.201	55.101	56.801	57.101	57.101	56.801	56.901	57.101	57.201	56.601	99.601	100.001
MT196276	AntCM3	I	CPH_2162_8A	CPHALFsw008Ad	Antarctica: Half Moon Island, SouthShetland	Pygoscelis antarcticus	56.701	55.301	56.901	56.001	56.401	61.201	57.601	59.401	55.201	54.001	57.401	54.401	53.901	55.101	56.401	55.201	55.001	55.101	55.901	57.001	55.501	56.001	55.401	55.801	55.401	55.401	55.001	55.001	58.101	55.301	55.101	57.201	56.801	56.701	56.701	56.801	56.701	56.701	57.101	56.701	99.401	99.601	100.001
MT196272	AntCM3	I	CPH_2162_1A	CPHALFsw001Ad	Antarctica: Half Moon Island, SouthShetland	Pygoscelis antarcticus	56.801	55.301	56.601	56.501	56.501	60.901	57.001	60.101	55.801	54.401	57.601	55.601	55.101	57.401	57.601	57.201	57.501	57.601	56.101	57.801	55.801	55.801	55.801	56.801	56.801	56.301	56.101	56.101	55.501	55.501	55.501	55.401	56.901	57.201	57.201	57.001	57.101	57.301	56.801	57.601	98.901	98.801	98.501
MT196273	AntCM3	I	CPH_2162_3A	CPHALFsw003Ad	Antarctica: Half Moon Island, SouthShetland	Pygoscelis antarcticus	56.901	56.701	56.701	56.701	56.801	60.901	57.101	60.801	53.701	54.101	57.501	56.301	56.201	55.601	57.201	56.601	57.501	57.501	55.801	57.801	55.901	55.801	55.801	56.701	56.801	56.301	56.101	56.101	55.001	55.301	55.301	55.101	57.101	57.401	57.401	57.201	57.301	57.401	57.001	57.301	98.801	98.801	98.401
MT196225	AntCM3	II	CPBA_128_5A	CPBAILsw005Ad	Antarctica: Baily Head, Deception Island	Pygoscelis antarcticus	57.401	57.101	57.201	56.901	57.001	61.601	55.901	60.801	55.701	55.901	57.201	56.001	56.001	55.401	58.201	56.301	58.201	58.301	55.601	57.101	55.801	55.601	55.601	55.701	55.601	56.101	55.101	55.101	54.501	55.001	54.901	54.801	56.201	56.901	56.901	56.601	56.701	56.901	56.601	57.201	96.601	96.501	96.301
MT196275	AntCM3	III	CPH_2162_5A	CPHALFsw005Ad	Antarctica: Half Moon Island, SouthShetland	Pygoscelis antarcticus	57.401	55.801	55.901	56.001	53.601	61.201	58.901	61.201	56.001	56.001	55.101	55.701	55.201	56.101	56.701	57.401	57.101	56.101	56.501	55.601	55.301	54.801	55.101	55.001	55.101	56.001	55.101	55.101	55.101	55.201	54.901	55.101	56.101	56.401	56.701	56.301	56.301	56.201	56.801	56.201	90.901	90.801	90.501
MT196277	AntCM3	III	CPH_2162_9A	CPHALFsw009Ad	Antarctica: Half Moon Island, SouthShetland	Pygoscelis antarcticus	57.001	56.701	56.701	56.001	54.501	61.201	58.901	60.801	55.701	55.501	55.701	56.301	56.301	55.601	55.701	55.801	55.701	55.401	57.101	55.401	55.001	54.401	54.701	54.601	54.801	55.501	54.701	54.701	55.001	55.201	54.801	54.701	55.701	56.201	56.101	56.201	56.201	56.101	56.801	56.001	91.401	91.201	91.001
MT196278	AntCM3	III	CPH_2162_10A	CPHALFsw010Ad	Antarctica: Half Moon Island, SouthShetland	Pygoscelis antarcticus	57.101	55.901	56.001	56.101	55.601	61.101	59.201	60.701	55.001	55.001	56.701	55.201	55.101	57.101	56.501	57.101	57.201	56.201	57.001	55.701	55.001	54.301	54.501	54.601	54.501	56.401	55.401	55.401	55.301	55.501	55.101	55.301	56.201	56.001	56.201	56.001	56.001	55.901	57.101	56.201	91.701	92.001	91.701
MT196227	AntCM4	I	CPBA_171_1A	CPBAILsw001Ad	Antarctica: Baily Head, Deception Island	Pygoscelis antarcticus	58.701	55.001	55.001	54.101	54.101	62.401	57.901	59.801	55.201	56.501	57.101	57.101	57.601	56.101	56.001	55.701	55.801	55.901	55.501	56.001	56.301	56.801	56.801	56.401	56.801	56.501	56.101	56.101	56.301	57.101	56.301	56.401	56.401	57.001	56.801	57.301	57.201	57.101	57.601	57.201	58.301	58.701	58.801
MT196228	AntCM4	I	CPBA_171_2A	CPBAILsw002Ad	Antarctica: Baily Head, Deception Island	Pygoscelis antarcticus	58.701	55.001	55.001	54.101	54.101	62.401	57.901	59.801	55.201	56.501	57.101	57.101	57.601	56.101	56.001	55.701	55.801	55.901	55.501	56.001	56.301	56.801	56.801	56.401	56.801	56.501	56.101	56.101	56.301	57.101	56.301	56.401	56.401	57.001	56.801	57.301	57.201	57.101	57.601	57.201	58.301	58.701	58.801
MT196263	AntCM4	I	CPH_1654_4A	CPHALFsw004Ad	Antarctica: Half Moon Island, SouthShetland	Pygoscelis antarcticus	58.701	55.001	55.001	54.101	54.101	62.401	57.901	59.801	55.201	56.501	57.101	57.101	57.601	56.101	56.001	55.701	55.801	55.901	55.501	56.001	56.301	56.801	56.801	56.401	56.801	56.501	56.101	56.101	56.301	57.101	56.301	56.401	56.401	57.001	56.801	57.301	57.201	57.101	57.601	57.201	58.301	58.701	58.801
MT196264	AntCM4	I	CPH_1654_8A	CPHALFsw008Ad	Antarctica: Half Moon Island, SouthShetland	Pygoscelis antarcticus	58.701	55.001	55.001	54.101	54.101	62.401	57.901	59.801	55.201	56.501	57.101	57.101	57.601	56.101	56.001	55.701	55.801	55.901	55.501	56.001	56.301	56.801	56.801	56.401	56.801	56.501	56.101	56.101	56.301	57.101	56.301	56.401	56.401	57.001	56.801	57.301	57.201	57.101	57.601	57.201	58.301	58.701	58.801
MT196265	AntCM4	I	CPH_1654_9A	CPHALFsw009Ad	Antarctica: Half Moon Island, SouthShetland	Pygoscelis antarcticus	58.701	55.001	55.001	54.101	54.101	62.401	57.901	59.801	55.201	56.501	57.101	57.101	57.601	56.101	56.001	55.701	55.801	55.901	55.501	56.001	56.301	56.801	56.801	56.401	56.801	56.501	56.101	56.101	56.301	57.101	56.301	56.401	56.401	57.001	56.801	57.301	57.201	57.101	57.601	57.201	58.301	58.701	58.801
MT196229	AntCM4	I	CPBA_171_4A	CPBAILsw004Ad	Antarctica: Baily Head, Deception Island	Pygoscelis antarcticus	58.601	54.901	54.901	54.001	54.101	62.401	57.801	59.801	55.401	56.601	56.901	57.401	58.001	56.101	55.901	55.901	55.901	55.901	55.501	55.901	56.301	56.801	56.801	56.301	56.701	56.501	56.101	56.101	56.201	56.201	56.201	56.301	56.401	56.301	56.101	56.601	56.501	57.201	56.901	56.801	58.201	58.601	58.701
MT196266	AntCM4	I	CPH_1654_10A	CPHALFsw010Ad	Antarctica: Half Moon Island, SouthShetland	Pygoscelis antarcticus	58.601	54.801	54.801	53.901	54.001	62.401	58.501	59.801	55.201	55.901	57.101	57.301	57.801	55.701	55.601	55.901	55.401	55.501	55.601	55.901	56.701	57.201	57.201	56.701	57.101	57.001	56.201	56.201	56.401	56.401	56.401	56.501	56.501	56.801	56.301	56.201	56.701	56.601	56.401	57.301	58.401	58.801	58.901
MT196262	AntCM4	I	CPH_1654_3A	CPHALFsw003Ad	Antarctica: Half Moon Island, SouthShetland	Pygoscelis antarcticus	58.701	56.001	55.501	54.701	55.701	62.301	58.301	58.801	55.501	55.301	57.101	57.201	57.701	55.901	55.801	56.301	55.601	55.701	55.501	56.201	56.601	57.001	57.101	57.401	57.001	57.201	56.501	56.501	56.701	56.701	56.701	56.801	57.101	56.901	56.801	57.201	57.101	57.201	57.301	57.501	58.101	58.501	58.401
MT196230	AntCM5	I	CPBA_240_1A	CPBAILsw001Ad	Antarctica: Baily Head, Deception Island	Pygoscelis antarcticus	60.801	53.501	53.501	54.501	52.901	64.601	57.501	57.901	56.701	55.701	57.701	58.201	58.301	57.601	57.701	58.601	58.501	58.501	57.401	57.901	56.601	57.201	56.301	56.701	55.401	55.301	55.001	55.001	55.101	55.101	55.101	55.801	60.001	59.901	59.801	59.901	59.901	59.901	59.501	58.501	58.801	56.201	56.501
MT196254	AntCM5	I	CPH_793_1A	CPHALFsw001Ad	Antarctica: Half Moon Island, SouthShetland	Pygoscelis antarcticus	60.001	53.501	53.501	55.701	53.201	65.101	57.501	57.801	56.801	55.801	57.901	58.301	58.401	57.601	57.701	58.601	58.501	58.501	57.401	57.601	56.301	57.001	56.101	56.301	55.201	55.401	54.901	54.901	55.101	55.101	55.101	55.801	59.901	59.801	59.701	59.801	59.701	59.801	59.301	58.301	58.501	56.001	56.201
MT196231	AntCM5	I	CPBA_240_2A	CPBAILsw002Ad	Antarctica: Baily Head, Deception Island	Pygoscelis antarcticus	60.801	53.601	53.601	54.601	53.001	64.701	57.601	57.901	56.701	55.701	58.101	58.201	58.201	57.601	57.701	58.501	58.401	58.501	57.401	57.801	56.501	57.201	56.301	56.601	58.101	55.701	55.301	55.301	55.401	55.401	55.401	56.101	59.901	59.501	59.701	59.501	59.501	59.801	59.001	58.501	57.601	56.301	56.601
MT196232	AntCM5	I	CPBA_240_3A	CPBAILsw003Ad	Antarctica: Baily Head, Deception Island	Pygoscelis antarcticus	60.001	53.301	53.301	54.201	52.701	64.601	57.401	57.801	57.101	55.901	57.601	58.201	58.201	57.601	57.701	58.601	58.501	58.501	57.401	57.801	56.601	57.201	57.401	56.601	56.501	55.501	55.101	55.101	55.201	55.201	55.201	55.901	60.301	60.101	60.101	60.101	60.101	60.101	59.701	58.401	57.301	56.001	56.301
MT196256	AntCM5	I	CPH_793_3A	CPHALFsw003Ad	Antarctica: Half Moon Island, SouthShetland	Pygoscelis antarcticus	59.601	53.601	53.601	54.001	52.801	64.901	57.501	57.701	57.001	55.701	57.701	58.301	58.401	58.001	58.101	58.901	58.901	58.901	57.401	57.601	56.501	57.201	57.301	56.601	56.401	56.701	54.901	54.901	57.101	57.101	57.101	57.701	60.301	60.201	60.101	60.201	60.101	60.201	60.001	56.601	58.601	57.201	57.501
MT196255	AntCM5	I	CPH_793_2A	CPHALFsw002Ad	Antarctica: Half Moon Island, SouthShetland	Pygoscelis antarcticus	59.501	53.601	53.601	57.001	54.601	65.001	57.601	57.901	57.101	56.601	57.301	58.101	58.101	57.201	57.301	58.101	58.101	58.101	58.001	57.401	55.001	56.701	55.701	56.201	56.201	55.801	56.401	56.401	56.501	56.501	56.501	57.201	59.901	59.701	59.601	59.701	59.701	59.701	59.701	56.101	57.901	56.801	57.001
MT196259	AntCM5	I	CPH_793_9A	CPHALFsw009Ad	Antarctica: Half Moon Island, SouthShetland	Pygoscelis antarcticus	59.501	53.701	53.701	55.201	53.201	65.101	57.601	57.801	57.101	55.701	58.301	58.301	58.401	58.001	58.101	58.901	58.901	58.901	57.401	57.201	56.301	56.901	57.101	56.301	57.801	55.601	55.201	55.201	56.601	56.601	56.601	57.201	59.801	59.401	59.601	59.401	59.301	59.701	59.201	56.201	58.601	57.301	57.501
MT196260	AntCM5	I	CPH_793_10A	CPHALFsw010Ad	Antarctica: Half Moon Island, SouthShetland	Pygoscelis antarcticus	59.501	53.601	53.601	55.101	53.101	65.001	57.501	57.701	57.101	55.701	57.901	58.401	58.401	58.001	58.101	59.001	58.901	58.901	57.401	57.301	56.301	57.001	57.101	56.301	56.201	56.601	54.901	54.901	57.001	57.001	57.001	57.601	59.901	59.801	59.701	59.801	59.801	59.801	59.701	56.401	58.601	57.201	57.501
MT196258	AntCM5	I	CPH_793_8A	CPHALFsw008Ad	Antarctica: Half Moon Island, SouthShetland	Pygoscelis antarcticus	60.101	53.601	53.601	55.101	53.101	64.701	57.501	57.801	57.001	55.701	58.001	58.401	58.401	58.101	58.201	59.001	59.001	59.001	57.501	57.301	56.401	57.001	57.201	56.401	56.301	56.501	54.901	54.901	56.901	56.901	56.901	57.601	60.101	60.001	59.801	60.001	59.901	60.001	59.801	56.501	58.801	57.501	57.801
MT196257	AntCM5	I	CPH_793_5A	CPHALFsw005Ad	Antarctica: Half Moon Island, SouthShetland	Pygoscelis antarcticus	60.001	53.401	53.401	55.301	53.101	64.601	57.301	57.301	57.301	55.801	57.901	58.601	58.401	58.101	58.201	59.001	59.001	59.001	57.301	57.301	55.401	56.201	56.201	55.301	55.301	56.601	56.901	56.901	57.001	57.001	57.001	57.601	59.801	59.701	59.701	59.701	59.701	59.701	59.501	56.801	58.601	57.201	57.501
MT196233	AntCM5	I	CPBA_240_5A	CPBAILsw005Ad	Antarctica: Baily Head, Deception Island	Pygoscelis antarcticus	59.501	53.801	53.801	54.201	53.001	64.501	57.601	57.801	57.001	55.601	58.201	58.501	58.501	58.601	58.701	58.801	58.801	58.901	57.401	57.501	56.601	57.301	57.401	56.701	58.201	55.601	55.301	55.301	56.501	56.801	56.801	57.501	60.301	59.701	60.001	59.701	59.701	60.101	59.601	56.201	58.601	57.301	57.501
MT196235	AntCM6	I	CPBA_961_1A	CPBAILsw001Ad	Antarctica: Baily Head, Deception Island	Pygoscelis antarcticus	59.801	55.201	55.101	53.101	54.701	63.201	54.901	55.901	56.701	56.801	59.801	57.501	58.501	58.501	58.501	58.401	58.501	58.501	57.901	58.101	57.601	58.501	57.901	58.001	58.001	60.401	58.801	58.801	59.301	58.901	58.901	58.801	59.101	58.701	58.701	59.101	58.801	58.701	58.901	54.801	58.301	58.201	57.901
MT196236	AntCM6	I	CPBA_961_1CH	CPBAILsw001Ch	Antarctica: Baily Head, Deception Island	Pygoscelis antarcticus	59.601	55.001	55.001	53.001	54.401	62.901	54.801	56.101	56.301	56.401	60.001	57.901	58.801	57.901	57.801	57.501	57.701	57.801	56.901	58.701	57.601	57.701	57.401	58.001	56.801	59.601	58.601	58.601	58.701	58.701	58.801	58.701	57.601	57.901	57.901	57.901	57.901	57.901	57.801	55.501	58.401	58.101	57.801
MT196241	AntCM6	I	CPBA_961_4A	CPBAILsw004Ad	Antarctica: Baily Head, Deception Island	Pygoscelis antarcticus	59.601	55.201	55.201	53.101	54.801	62.901	54.801	56.501	56.501	56.601	60.001	58.301	58.001	58.701	58.601	58.401	58.601	58.601	58.801	58.101	57.601	57.701	57.401	58.101	56.801	59.801	58.601	58.601	59.201	58.801	58.801	58.701	57.501	57.301	57.401	57.301	57.401	57.301	57.201	54.801	58.401	58.101	57.801
MT196238	AntCM6	I	CPBA_961_2CH	CPBAILsw002Ch	Antarctica: Baily Head, Deception Island	Pygoscelis antarcticus	59.801	55.101	55.101	53.001	54.701	63.301	53.101	55.801	56.801	56.801	59.801	57.401	58.401	59.401	58.501	58.401	58.501	58.501	59.101	58.101	57.601	58.701	57.401	58.101	58.201	60.501	59.101	59.101	59.601	59.201	59.201	59.101	58.801	58.401	58.401	58.701	58.501	58.401	58.601	54.801	58.401	58.301	58.001
MT196239	AntCM6	I	CPBA_961_3A	CPBAILsw003Ad	Antarctica: Baily Head, Deception Island	Pygoscelis antarcticus	59.801	55.101	55.101	53.001	54.701	63.301	53.101	55.801	56.801	56.801	59.801	57.401	58.401	59.401	58.501	58.401	58.501	58.501	59.101	58.101	57.601	58.701	57.401	58.101	58.201	60.501	59.101	59.101	59.601	59.201	59.201	59.101	58.801	58.401	58.401	58.701	58.501	58.401	58.601	54.801	58.401	58.301	58.001
MT196240	AntCM6	I	CPBA_961_3CH	CPBAILsw003Ch	Antarctica: Baily Head, Deception Island	Pygoscelis antarcticus	59.801	55.101	55.101	53.001	54.701	63.301	53.101	55.801	56.801	56.801	59.801	57.401	58.401	59.401	58.501	58.401	58.501	58.501	59.101	58.101	57.601	58.701	57.401	58.101	58.201	60.501	59.101	59.101	59.601	59.201	59.201	59.101	58.801	58.401	58.401	58.701	58.501	58.401	58.601	54.801	58.401	58.301	58.001
MT196243	AntCM6	I	CPBA_961_5A	CPBAILsw005Ad	Antarctica: Baily Head, Deception Island	Pygoscelis antarcticus	59.801	55.101	55.101	53.001	54.701	63.301	53.101	55.801	56.801	56.801	59.801	57.401	58.401	59.401	58.501	58.401	58.501	58.501	59.101	58.101	57.601	58.701	57.401	58.101	58.201	60.501	59.101	59.101	59.601	59.201	59.201	59.101	58.801	58.401	58.401	58.701	58.501	58.401	58.601	54.801	58.401	58.301	58.001
MT196237	AntCM6	I	CPBA_961_2A	CPBAILsw002Ad	Antarctica: Baily Head, Deception Island	Pygoscelis antarcticus	59.901	55.101	55.101	53.501	54.701	63.701	54.801	56.501	56.701	56.801	60.301	58.301	58.101	59.901	58.701	59.301	59.701	59.801	59.901	58.001	57.601	57.701	57.401	57.501	56.601	59.801	58.201	58.201	59.101	58.701	58.801	58.701	57.501	58.801	57.401	59.101	57.401	58.801	58.901	54.601	58.301	58.001	57.701
MT196244	AntCM6	I	CPBA_961_5CH	CPBAILsw005Ch	Antarctica: Baily Head, Deception Island	Pygoscelis antarcticus	59.901	55.101	55.101	53.501	54.701	63.701	54.801	56.501	56.701	56.801	60.301	58.301	58.101	59.901	58.701	59.301	59.701	59.801	59.901	58.001	57.601	57.701	57.401	57.501	56.601	59.801	58.201	58.201	59.101	58.701	58.801	58.701	57.501	58.801	57.401	59.101	57.401	58.801	58.901	54.601	58.301	58.001	57.701
MT196242	AntCM6	I	CPBA_961_4CH	CPBAILsw004Ch	Antarctica: Baily Head, Deception Island	Pygoscelis antarcticus	59.501	54.901	55.001	52.801	54.301	62.901	54.901	56.101	56.601	56.701	60.001	58.401	58.101	58.901	58.801	58.501	58.801	58.801	57.901	58.701	56.801	56.901	57.401	57.201	56.001	59.601	59.001	59.001	58.901	58.901	59.001	58.801	58.101	58.401	58.401	59.601	58.401	59.301	59.401	55.501	58.401	58.201	58.301
MT196267	AntCM12	I	CPH_2020_3A	CPHALFsw003Ad	Antarctica: Half Moon Island, SouthShetland	Pygoscelis antarcticus	58.201	53.401	53.401	52.801	53.101	61.901	58.001	58.901	54.101	55.701	56.101	55.201	55.201	56.901	56.801	56.701	56.901	56.901	56.101	55.901	56.901	56.601	56.501	56.401	56.801	57.201	57.101	57.101	58.001	57.501	57.001	56.701	55.501	55.801	56.001	55.601	55.601	56.001	55.701	55.801	59.201	56.201	59.101
MT196271	AntCM12	I	CPH_2020_10A	CPHALFsw010Ad	Antarctica: Half Moon Island, SouthShetland	Pygoscelis antarcticus	57.901	54.001	54.001	53.401	53.401	62.101	58.601	59.601	53.901	53.501	56.401	56.101	56.101	55.101	55.101	55.501	55.001	54.801	56.401	55.601	56.401	56.501	56.501	56.401	56.601	57.301	57.201	57.201	57.601	57.101	57.001	56.601	57.301	56.901	56.801	56.001	55.601	56.801	56.901	56.501	59.401	59.001	59.301
MT196268	AntCM12	I	CPH_2020_4A	CPHALFsw004Ad	Antarctica: Half Moon Island, SouthShetland	Pygoscelis antarcticus	57.001	54.201	54.301	54.001	54.001	62.201	57.701	59.801	53.801	53.601	56.501	56.001	55.801	57.401	57.401	57.201	57.501	57.501	56.801	56.101	57.201	57.401	57.401	57.301	56.801	57.301	56.701	56.701	57.701	57.201	56.701	57.101	56.601	56.601	56.801	56.701	56.701	56.701	56.801	57.201	59.601	59.201	59.401
MT196269	AntCM12	I	CPH_2020_8A	CPHALFsw008Ad	Antarctica: Half Moon Island, SouthShetland	Pygoscelis antarcticus	58.101	54.101	54.101	53.501	53.501	61.901	58.401	58.801	53.501	53.801	56.501	56.001	56.001	57.401	57.301	57.201	57.401	57.401	56.601	55.901	57.101	57.301	57.301	57.201	56.701	57.301	56.801	56.801	57.501	57.001	56.801	56.801	55.601	56.501	55.701	55.601	55.201	55.501	55.701	56.301	57.901	57.401	57.501
MT196270	AntCM12	I	CPH_2020_9A	CPHALFsw009Ad	Antarctica: Half Moon Island, SouthShetland	Pygoscelis antarcticus	57.901	54.101	54.101	53.501	53.901	61.601	57.901	58.501	53.501	53.601	56.601	55.801	55.801	57.501	54.501	55.101	57.301	54.401	56.801	56.101	56.801	56.901	56.901	56.201	56.301	57.001	56.601	56.601	56.901	56.701	56.301	56.301	56.501	55.901	55.901	56.701	56.401	56.201	56.401	56.301	59.201	56.001	58.601
MT196234	AntCM8	I	CPBA_828_1A	CPBAILsw001Ad	Antarctica: Baily Head, Deception Island	Pygoscelis antarcticus	56.001	59.101	59.201	60.401	59.701	59.101	61.501	64.601	59.301	59.301	56.801	56.601	56.601	57.701	57.701	58.001	57.801	57.801	57.001	57.601	57.201	57.201	56.601	56.901	56.801	55.401	55.101	55.101	55.301	55.401	54.901	54.901	55.701	55.901	55.701	55.701	55.501	56.001	55.701	59.301	60.901	60.901	60.901
MT196245	AntCM8	II	CPBO_479_2A	CPBOOTsw002Ad	Antarctica: Booth Island, West Antarctic peninsula	Pygoscelis antarcticus	57.001	58.601	58.501	58.901	58.901	59.101	62.801	63.601	60.101	60.101	54.401	56.601	56.601	55.901	55.201	55.601	55.201	56.601	56.101	57.701	55.801	56.901	55.701	56.401	56.701	56.501	56.901	56.901	56.501	56.501	56.601	56.701	56.901	56.401	57.201	56.801	56.601	57.001	56.901	58.801	59.201	59.301	59.201
MT196246	AntCM8	II	CPBO_481_2A	CPBOOTsw002Ad	Antarctica: Booth Island, West Antarctic peninsula	Pygoscelis antarcticus	58.101	56.901	56.801	55.701	55.801	61.601	59.001	61.201	55.701	56.001	54.201	57.601	57.701	55.801	55.901	55.801	55.901	55.801	57.201	55.801	57.101	57.701	57.201	57.301	56.901	56.601	55.801	55.801	55.901	55.901	55.801	55.701	56.201	55.601	55.501	55.801	55.601	55.601	55.701	55.901	55.701	56.001	55.901
MT196288	AntCM8	II	GPBO_CPBO_479_3A	GPBOOTsw003Ad	Antarctica: Booth Island, West Antarctic peninsula	Pygoscelis papua	57.001	58.601	58.501	58.901	58.901	59.101	62.801	63.601	60.101	60.101	54.401	56.601	56.601	55.901	55.201	55.601	55.201	56.601	56.101	57.701	55.801	56.901	55.701	56.401	56.701	56.501	56.901	56.901	56.501	56.501	56.601	56.701	56.901	56.401	57.201	56.801	56.601	57.001	56.901	58.801	59.201	59.301	59.201
MT196280	AntCM7	I	CPH_4511_3A	CPHALFsw003Ad	Antarctica: Half Moon Island, SouthShetland	Pygoscelis antarcticus	59.701	54.301	54.301	52.401	52.801	64.301	54.001	54.701	56.601	55.901	56.901	56.501	56.001	56.401	55.901	56.401	57.601	56.601	56.801	56.901	56.001	55.901	57.001	56.001	55.901	57.201	56.801	56.801	56.801	56.801	56.801	56.601	57.301	57.501	57.501	57.301	57.401	57.301	57.501	57.101	60.001	58.201	60.001
MT196281	AntCM7	I	CPH_4511_4A	CPHALFsw004Ad	Antarctica: Half Moon Island, SouthShetland	Pygoscelis antarcticus	59.601	54.301	54.501	53.401	52.901	64.101	53.901	54.601	56.901	56.101	57.201	56.501	56.101	56.601	56.101	56.601	56.301	56.801	57.001	55.301	55.901	55.801	55.801	55.901	55.801	57.101	55.501	55.501	56.801	55.401	56.801	56.701	57.301	57.301	57.401	57.201	57.301	57.201	57.301	57.101	60.001	60.201	60.001
MT196282	AntCM7	I	CPH_5630_10A	CPHALFsw010Ad	Antarctica: Half Moon Island, SouthShetland	Pygoscelis antarcticus	59.601	54.201	54.401	53.401	52.801	64.301	53.901	54.701	56.701	55.901	57.001	56.401	56.001	56.401	55.901	56.401	56.101	56.601	56.801	55.301	56.101	55.901	57.001	56.101	55.901	57.101	57.201	57.201	56.801	55.601	56.801	56.701	57.301	57.401	57.501	57.301	57.401	57.301	57.401	57.201	60.001	60.201	60.001
MT196222	AntV6	I	APB_1A_2324_FG	APBOOTsw001Ad	Antarctica: Booth Island, West Antarctic peninsula	Pygoscelis adeliae	56.201	56.101	56.101	55.001	55.001	60.701	56.601	59.901	56.701	56.901	56.701	58.401	58.501	55.901	55.801	55.901	55.801	55.801	55.701	57.501	58.001	54.401	55.401	55.801	55.301	56.901	56.601	56.601	56.501	56.601	56.801	56.701	54.901	54.901	54.901	55.301	55.401	55.301	55.201	53.201	54.801	54.801	55.001
MT196223	AntV6	I	APB_1CH_2324_FG	APBOOTsw001Ch	Antarctica: Booth Island, West Antarctic peninsula	Pygoscelis adeliae	56.001	56.101	56.101	56.701	56.801	60.401	55.701	59.901	56.301	56.601	56.701	58.401	58.501	57.901	57.901	57.901	57.901	57.901	55.401	57.501	57.701	57.801	57.601	55.701	56.201	57.101	56.501	56.501	56.701	56.801	56.901	56.901	54.701	55.001	54.901	55.401	55.501	55.301	55.301	53.201	54.601	54.301	55.201
MT196289	AntV2	I	GPYSP_1A_1944_FG	GPYANKsw001Ad	Antarctica: Booth Island, West Antarctic peninsula	Pygoscelis papua	59.401	56.301	56.301	57.001	57.301	61.601	57.201	60.201	55.101	54.801	56.401	59.101	57.601	57.301	57.201	57.601	57.501	56.501	56.401	57.201	58.201	58.701	58.401	59.101	58.101	58.701	58.801	58.801	58.801	58.901	59.001	59.001	58.901	59.101	59.101	59.001	59.201	59.301	58.801	56.401	57.701	57.801	57.701
MT196291	AntV2	I	GPYSP_2A_1944_FG	GPYANKsw002Ad	Antarctica: Booth Island, West Antarctic peninsula	Pygoscelis papua	59.401	56.301	56.301	57.001	57.301	61.601	57.201	60.201	55.101	54.801	56.401	59.101	57.601	57.301	57.201	57.601	57.501	56.501	56.401	57.201	58.201	58.701	58.401	59.101	58.101	58.701	58.801	58.801	58.801	58.901	59.001	59.001	58.901	59.101	59.101	59.001	59.201	59.301	58.801	56.401	57.701	57.801	57.701
MT196292	AntV2	I	GPYSP_3A_1944_FG	GPYANKsw003Ad	Antarctica: Booth Island, West Antarctic peninsula	Pygoscelis papua	59.401	56.301	56.301	57.001	57.301	61.601	57.201	60.201	55.101	54.801	56.401	59.101	57.601	57.301	57.201	57.601	57.501	56.501	56.401	57.201	58.201	58.701	58.401	59.101	58.101	58.701	58.801	58.801	58.801	58.901	59.001	59.001	58.901	59.101	59.101	59.001	59.201	59.301	58.801	56.401	57.701	57.801	57.701
MT196293	AntV2	I	GPYSP_4A_1944_FG	GPYANKsw004Ad	Antarctica: Booth Island, West Antarctic peninsula	Pygoscelis papua	59.401	56.301	56.301	57.001	57.301	61.601	57.201	60.201	55.101	54.801	56.401	59.101	57.601	57.301	57.201	57.601	57.501	56.501	56.401	57.201	58.201	58.701	58.401	59.101	58.101	58.701	58.801	58.801	58.801	58.901	59.001	59.001	58.901	59.101	59.101	59.001	59.201	59.301	58.801	56.401	57.701	57.801	57.701
MT196290	AntV2	I	GPYSP_1CH_1944_FG	GPYANKsw001Ch	Antarctica: Booth Island, West Antarctic peninsula	Pygoscelis papua	59.401	56.001	55.901	57.101	57.401	61.601	57.301	60.301	55.101	54.801	56.401	59.101	57.601	57.301	57.201	57.601	57.501	56.501	56.401	57.201	58.201	58.701	58.401	59.101	58.101	58.701	58.801	58.801	58.801	58.901	59.001	59.001	58.901	59.101	59.101	59.001	59.201	59.301	58.801	56.401	57.801	57.901	57.801
[truncated: 54 more columns]
